# Supplementary material for: Annotation and Molecular Characterisation of the TaIRO3 and TaHRZ Iron Homeostasis Genes in Bread Wheat (Triticum aestivum L.)
Source: Genes (Basel). 2021 Apr 27;12(5):653. doi: 10.3390/genes12050653 (PMC8146704; doi:10.3390/genes12050653)
Supplement: Supplementary file 1 [file genes-12-00653-s001.zip]

Archive with 1 entries (1 files):
- genes-1125300-supplementary.pdf
